# Supplementary material for: In Situ Ultra-Small- and Small-Angle X-ray Scattering Study of ZnO Nanoparticle Formation and Growth through Chemical Bath Deposition in the Presence of Polyvinylpyrrolidone
Source: Nanomaterials (Basel). 2023 Jul 26;13(15):2180. doi: 10.3390/nano13152180 (PMC10421471; doi:10.3390/nano13152180)
Supplement: Supplementary file 1 [file nanomaterials-13-02180-s001.zip]

Archive with 1 entries (1 files):
- nanomaterials-2521267-supplementary.pdf
